# Supplementary material for: Towards omics-based predictions of planktonic functional composition from environmental data
Source: Nat Commun. 2021 Jul 16;12:4361. doi: 10.1038/s41467-021-24547-1 (PMC8285379; doi:10.1038/s41467-021-24547-1)
Supplement: Supplementary file 4 — Supplementary Data 1 [file 41467_2021_24547_MOESM4_ESM.xlsx]

## Sheet: Feuille 1
Tableau 1
Pathway_Description	Freq.tot	Freq.sel	perc.pres
Calcium signaling pathway	3	1	33.3333333333333
Bisphenol degradation	9	2	22.2222222222222
Other types of O-glycan biosynthesis	30	6	20
Bacterial invasion of epithelial cells	6	1	16.6666666666667
Prion diseases	6	1	16.6666666666667
Neomycin, kanamycin and gentamicin biosynthesis	20	3	15
Antigen processing and presentation	66	9	13.6363636363636
Estrogen signaling pathway	66	9	13.6363636363636
IL-17 signaling pathway	66	9	13.6363636363636
Progesterone-mediated oocyte maturation	66	9	13.6363636363636
Prostate cancer	66	9	13.6363636363636
Th17 cell differentiation	66	9	13.6363636363636
Atrazine degradation	90	12	13.3333333333333
Pertussis	53	7	13.2075471698113
Chagas disease (American trypanosomiasis)	48	6	12.5
Dopaminergic synapse	8	1	12.5
Chloroalkane and chloroalkene degradation	129	16	12.4031007751938
Cardiac muscle contraction	182	22	12.0879120879121
African trypanosomiasis	51	6	11.7647058823529
Type II diabetes mellitus	123	14	11.3821138211382
Human papillomavirus infection	124	14	11.2903225806452
Chlorocyclohexane and chlorobenzene degradation	268	29	10.8208955223881
Thyroid hormone synthesis	130	14	10.7692307692308
PI3K-Akt signaling pathway	94	10	10.6382978723404
Carotenoid biosynthesis	145	15	10.3448275862069
Viral carcinogenesis	159	16	10.062893081761
Plant-pathogen interaction	304	30	9.86842105263158
Thermogenesis	591	58	9.81387478849408
Galactose metabolism	491	48	9.77596741344195
Parkinson disease	215	21	9.76744186046512
Alzheimer disease	371	36	9.70350404312669
Lysine biosynthesis	1112	106	9.53237410071942
Prolactin signaling pathway	21	2	9.52380952380952
Methane metabolism	1563	148	9.46896992962252
Monobactam biosynthesis	479	45	9.39457202505219
Metabolism of xenobiotics by cytochrome P450	396	37	9.34343434343434
Glucosinolate biosynthesis	182	17	9.34065934065934
Non-alcoholic fatty liver disease (NAFLD)	225	21	9.33333333333333
Chemical carcinogenesis	387	36	9.30232558139535
Vitamin B6 metabolism	497	46	9.25553319919517
Hepatocellular carcinoma	389	36	9.25449871465296
Riboflavin metabolism	601	55	9.15141430948419
Epithelial cell signaling in Helicobacter pylori infection	44	4	9.09090909090909
Isoquinoline alkaloid biosynthesis	99	9	9.09090909090909
Secondary bile acid biosynthesis	22	2	9.09090909090909
Huntington disease	276	25	9.05797101449275
Drug metabolism - cytochrome P450	409	37	9.04645476772616
Styrene degradation	542	49	9.04059040590406
ABC transporters	4189	375	8.952017187873
beta-Lactam resistance	640	57	8.90625
Pathways in cancer	555	49	8.82882882882883
Tropane, piperidine and pyridine alkaloid biosynthesis	238	21	8.82352941176471
Glycine, serine and threonine metabolism	2656	234	8.81024096385542
HIF-1 signaling pathway	511	45	8.80626223091977
Antifolate resistance	411	36	8.75912408759124
Flagellar assembly	1534	134	8.73533246414602
Protein processing in endoplasmic reticulum	126	11	8.73015873015873
C5-Branched dibasic acid metabolism	653	57	8.72894333843798
2-Oxocarboxylic acid metabolism	1788	156	8.7248322147651
Streptomycin biosynthesis	382	33	8.63874345549738
Biosynthesis of amino acids	8454	730	8.63496569671162
Glutathione metabolism	1160	100	8.62068965517241
RNA degradation	912	78	8.55263157894737
Histidine metabolism	936	80	8.54700854700855
Glycolysis / Gluconeogenesis	1848	156	8.44155844155844
Arachidonic acid metabolism	107	9	8.41121495327103
Nucleotide excision repair	908	76	8.37004405286344
Quorum sensing	3451	288	8.34540712836859
Betalain biosynthesis	12	1	8.33333333333333
Primary bile acid biosynthesis	48	4	8.33333333333333
Arginine biosynthesis	1179	98	8.31212892281595
Drug metabolism - other enzymes	967	80	8.27300930713547
Cationic antimicrobial peptide (CAMP) resistance	533	44	8.25515947467167
Carbon fixation in photosynthetic organisms	1140	94	8.24561403508772
Pentose and glucuronate interconversions	559	46	8.22898032200358
Necroptosis	341	28	8.21114369501466
Phenylalanine, tyrosine and tryptophan biosynthesis	1866	153	8.19935691318328
Fluid shear stress and atherosclerosis	671	55	8.19672131147541
Platinum drug resistance	454	37	8.14977973568282
Peptidoglycan biosynthesis	1350	110	8.14814814814815
Valine, leucine and isoleucine biosynthesis	1074	87	8.10055865921788
Pentose phosphate pathway	1358	110	8.10014727540501
Polyketide sugar unit biosynthesis	186	15	8.06451612903226
Salmonella infection	124	10	8.06451612903226
Pathogenic Escherichia coli infection	187	15	8.02139037433155
Furfural degradation	25	2	8
Naphthalene degradation	25	2	8
NOD-like receptor signaling pathway	338	27	7.98816568047337
Base excision repair	1081	86	7.95559666975023
Peroxisome	530	42	7.92452830188679
Phenazine biosynthesis	190	15	7.89473684210526
Biosynthesis of secondary metabolites	18860	1488	7.88971367974549
Nitrogen metabolism	685	54	7.88321167883212
Homologous recombination	1840	145	7.8804347826087
Central carbon metabolism in cancer	345	27	7.82608695652174
Porphyrin and chlorophyll metabolism	1907	149	7.81331934976403
Starch and sucrose metabolism	576	45	7.8125
Phosphonate and phosphinate metabolism	154	12	7.79220779220779
Carbon metabolism	6538	509	7.78525542979504
Microbial metabolism in diverse environments	12774	994	7.78143103178331
One carbon pool by folate	1041	81	7.78097982708934
Cysteine and methionine metabolism	2115	164	7.75413711583924
Thiamine metabolism	700	54	7.71428571428571
Insect hormone biosynthesis	13	1	7.69230769230769
Novobiocin biosynthesis	312	24	7.69230769230769
Retinol metabolism	13	1	7.69230769230769
Fructose and mannose metabolism	925	71	7.67567567567568
Biosynthesis of antibiotics	13874	1062	7.65460573735044
Propanoate metabolism	1921	147	7.65226444560125
Lipopolysaccharide biosynthesis	1281	98	7.65027322404372
Glucagon signaling pathway	381	29	7.61154855643045
Carbon fixation pathways in prokaryotes	2092	158	7.55258126195029
Aminobenzoate degradation	851	64	7.52056404230317
Alanine, aspartate and glutamate metabolism	1817	136	7.48486516235553
Tyrosine metabolism	535	40	7.47663551401869
DNA replication	1437	107	7.44606819763396
Amino sugar and nucleotide sugar metabolism	1738	129	7.42232451093211
Purine metabolism	3695	274	7.41542625169147
Metabolic pathways	45830	3394	7.4056295003273
Aminoacyl-tRNA biosynthesis	2650	196	7.39622641509434
Ribosome	4603	339	7.36476211166631
Oxidative phosphorylation	2874	211	7.34168406402227
Biofilm formation - Escherichia coli	613	45	7.34094616639478
Phenylalanine metabolism	1417	104	7.3394495412844
Ubiquinone and other terpenoid-quinone biosynthesis	669	49	7.32436472346786
Acarbose and validamycin biosynthesis	82	6	7.31707317073171
Fatty acid biosynthesis	1550	113	7.29032258064516
Cyanoamino acid metabolism	357	26	7.28291316526611
beta-Alanine metabolism	647	47	7.26429675425039
Zeatin biosynthesis	83	6	7.2289156626506
Pyruvate metabolism	2551	184	7.21285770286162
Phenylpropanoid biosynthesis	167	12	7.18562874251497
Vancomycin resistance	448	32	7.14285714285714
Citrate cycle (TCA cycle)	1499	107	7.13809206137425
Sulfur metabolism	1065	76	7.13615023474178
Shigellosis	141	10	7.09219858156028
Glyoxylate and dicarboxylate metabolism	2525	179	7.08910891089109
Biosynthesis of vancomycin group antibiotics	43	3	6.97674418604651
Arginine and proline metabolism	1659	115	6.93188667872212
Inositol phosphate metabolism	318	22	6.91823899371069
Insulin resistance	159	11	6.91823899371069
Selenocompound metabolism	724	50	6.9060773480663
Steroid biosynthesis	29	2	6.89655172413793
Fluorobenzoate degradation	160	11	6875
Longevity regulating pathway - worm	742	51	6.8733153638814
Mismatch repair	1519	104	6.84660961158657
Nicotinate and nicotinamide metabolism	1215	83	6.83127572016461
AMPK signaling pathway	176	12	6.81818181818182
Cell cycle - Caulobacter	1194	81	6.78391959798995
Apoptosis - fly	118	8	6.77966101694915
Geraniol degradation	458	31	6.76855895196507
Pantothenate and CoA biosynthesis	1450	97	6.68965517241379
Biosynthesis of enediyne antibiotics	15	1	6.66666666666667
Biosynthesis of unsaturated fatty acids	195	13	6.66666666666667
Tuberculosis	180	12	6.66666666666667
Carbapenem biosynthesis	151	10	6.62251655629139
Folate biosynthesis	1883	124	6.58523632501328
Two-component system	3963	260	6.56068634872571
Valine, leucine and isoleucine degradation	1738	114	6.55926352128884
Steroid hormone biosynthesis	291	19	6.52920962199313
Glycerophospholipid metabolism	1135	74	6.51982378854626
Bacterial secretion system	1916	124	6.47181628392484
Cushing syndrome	62	4	6.45161290322581
Renal cell carcinoma	62	4	6.45161290322581
Prodigiosin biosynthesis	574	37	6.44599303135888
Fatty acid metabolism	2455	158	6.43584521384929
Toluene degradation	171	11	6.4327485380117
Glutamatergic synapse	172	11	6.3953488372093
Terpenoid backbone biosynthesis	1284	82	6.38629283489097
Sphingolipid metabolism	345	22	6.3768115942029
Biosynthesis of ansamycins	126	8	6.34920634920635
Protein export	1660	105	6.32530120481928
Ascorbate and aldarate metabolism	269	17	6.31970260223048
Lipoic acid metabolism	190	12	6.31578947368421
Proteoglycans in cancer	95	6	6.31578947368421
Biotin metabolism	1016	64	6.2992125984252
Bacterial chemotaxis	846	53	6.26477541371158
Adipocytokine signaling pathway	112	7	6.25
Retrograde endocannabinoid signaling	32	2	6.25
Tryptophan metabolism	1623	100	6.16142945163278
Lysosome	293	18	6.14334470989761
Butanoate metabolism	1913	117	6.11604809200209
Photosynthesis	641	39	6.08424336973479
RNA polymerase	329	20	6.0790273556231
Alcoholism	33	2	6.06060606060606
Sesquiterpenoid and triterpenoid biosynthesis	33	2	6.06060606060606
Glycosaminoglycan degradation	250	15	6
GABAergic synapse	184	11	5.97826086956522
Pyrimidine metabolism	2181	130	5.96056854653829
Legionellosis	270	16	5.92592592592593
Caprolactam degradation	526	31	5.893536121673
Biofilm formation - Pseudomonas aeruginosa	765	45	5.88235294117647
Ferroptosis	119	7	5.88235294117647
Limonene and pinene degradation	357	21	5.88235294117647
Primary immunodeficiency	85	5	5.88235294117647
Degradation of aromatic compounds	701	41	5.84878744650499
MAPK signaling pathway - fly	52	3	5.76923076923077
Fatty acid degradation	1067	61	5.71696344892221
Polycyclic aromatic hydrocarbon degradation	106	6	5.66037735849057
D-Arginine and D-ornithine metabolism	54	3	5.55555555555556
Meiosis - yeast	126	7	5.55555555555556
Phosphotransferase system (PTS)	127	7	5.51181102362205
Biofilm formation - Vibrio cholerae	926	51	5.50755939524838
PPAR signaling pathway	383	21	5.48302872062663
Sulfur relay system	876	48	5.47945205479452
MAPK signaling pathway - plant	128	7	5.46875
Taurine and hypotaurine metabolism	332	18	5.42168674698795
Lysine degradation	1126	61	5.41740674955595
D-Glutamine and D-glutamate metabolism	336	18	5.35714285714286
Insulin signaling pathway	112	6	5.35714285714286
Longevity regulating pathway - multiple species	263	14	5.32319391634981
Glycosphingolipid biosynthesis - globo and isoglobo series	57	3	5.26315789473684
Protein digestion and absorption	19	1	5.26315789473684
Glycerolipid metabolism	643	33	5.13219284603421
Phosphatidylinositol signaling system	198	10	5.05050505050505
FoxO signaling pathway	81	4	4.93827160493827
Synthesis and degradation of ketone bodies	510	25	4.90196078431373
Proximal tubule bicarbonate reclamation	41	2	4.8780487804878
Benzoate degradation	1225	59	4.81632653061224
N-Glycan biosynthesis	42	2	4.76190476190476
Other glycan degradation	126	6	4.76190476190476
D-Alanine metabolism	211	10	4.739336492891
Longevity regulating pathway	65	3	4.61538461538462
Ribosome biogenesis in eukaryotes	221	10	4.52488687782805
Linoleic acid metabolism	24	1	4.16666666666667
Staurosporine biosynthesis	24	1	4.16666666666667
alpha-Linolenic acid metabolism	49	2	4.08163265306122
Autophagy - yeast	75	3	4
Xylene degradation	100	4	4
Biosynthesis of various secondary metabolites - part 2	104	4	3.84615384615385
Glycosphingolipid biosynthesis - ganglio series	27	1	3.7037037037037
Ethylbenzene degradation	55	2	3.63636363636364
MicroRNAs in cancer	28	1	3.57142857142857
Ether lipid metabolism	29	1	3.44827586206897
ECM-receptor interaction	59	2	3.38983050847458
Various types of N-glycan biosynthesis	32	1	3125
Flavonoid biosynthesis	34	1	2.94117647058824
Stilbenoid, diarylheptanoid and gingerol biosynthesis	34	1	2.94117647058824
Type I diabetes mellitus	68	2	2.94117647058824
RNA transport	206	6	2.9126213592233
Dioxin degradation	75	2	2.66666666666667
Penicillin and cephalosporin biosynthesis	81	2	2.46913580246914
Proteasome	41	1	2.4390243902439
Nitrotoluene degradation	48	1	2.08333333333333
Amyotrophic lateral sclerosis (ALS)	50	1	2
Apoptosis	51	1	1.96078431372549
Amoebiasis	8	0	0
Amphetamine addiction	7	0	0
Apelin signaling pathway	10	0	0
Apoptosis - multiple species	31	0	0
Arabinogalactan biosynthesis - Mycobacterium	46	0	0
Autophagy - animal	11	0	0
Basal transcription factors	16	0	0
Bile secretion	9	0	0
Biosynthesis of siderophore group nonribosomal peptides	25	0	0
Biosynthesis of type II polyketide products	17	0	0
Biosynthesis of various secondary metabolites - part 3	2	0	0
Bladder cancer	6	0	0
cAMP signaling pathway	9	0	0
Carbohydrate digestion and absorption	5	0	0
Cell cycle	12	0	0
Cholesterol metabolism	18	0	0
Choline metabolism in cancer	8	0	0
Cholinergic synapse	3	0	0
Chronic myeloid leukemia	2	0	0
Circadian rhythm	4	0	0
Cocaine addiction	7	0	0
Colorectal cancer	31	0	0
Cutin, suberine and wax biosynthesis	10	0	0
Cytosolic DNA-sensing pathway	1	0	0
EGFR tyrosine kinase inhibitor resistance	10	0	0
Endocytosis	5	0	0
Epstein-Barr virus infection	31	0	0
Fanconi anemia pathway	21	0	0
Fatty acid elongation	1	0	0
Fc gamma R-mediated phagocytosis	5	0	0
Flavone and flavonol biosynthesis	3	0	0
Glycosylphosphatidylinositol (GPI)-anchor biosynthesis	1	0	0
GnRH signaling pathway	5	0	0
Hepatitis B	43	0	0
Hepatitis C	43	0	0
Herpes simplex virus 1 infection	42	0	0
Human cytomegalovirus infection	31	0	0
Human immunodeficiency virus 1 infection	31	0	0
Human T-cell leukemia virus 1 infection	20	0	0
Hypertrophic cardiomyopathy (HCM)	7	0	0
Influenza A	43	0	0
Isoflavonoid biosynthesis	2	0	0
Kaposi sarcoma-associated herpesvirus infection	31	0	0
Leishmaniasis	3	0	0
Lipoarabinomannan (LAM) biosynthesis	32	0	0
Mannose type O-glycan biosynthesis	1	0	0
MAPK signaling pathway - yeast	13	0	0
Measles	42	0	0
Mineral absorption	13	0	0
mRNA surveillance pathway	32	0	0
mTOR signaling pathway	10	0	0
Neuroactive ligand-receptor interaction	18	0	0
Non-homologous end-joining	20	0	0
Nonribosomal peptide structures	17	0	0
Notch signaling pathway	2	0	0
Osteoclast differentiation	9	0	0
p53 signaling pathway	31	0	0
Pancreatic cancer	5	0	0
Pancreatic secretion	4	0	0
Parathyroid hormone synthesis, secretion and action	16	0	0
Phagosome	6	0	0
Phospholipase D signaling pathway	5	0	0
Photosynthesis - antenna proteins	17	0	0
Ras signaling pathway	5	0	0
Renin-angiotensin system	37	0	0
Renin secretion	7	0	0
Rheumatoid arthritis	9	0	0
RIG-I-like receptor signaling pathway	4	0	0
Serotonergic synapse	7	0	0
Small cell lung cancer	31	0	0
Sphingolipid signaling pathway	17	0	0
Staphylococcus aureus infection	3	0	0
Steroid degradation	61	0	0
Tetracycline biosynthesis	3	0	0
Thyroid hormone signaling pathway	1	0	0
Tight junction	21	0	0
Toxoplasmosis	31	0	0
Vibrio cholerae infection	8	0	0
Viral myocarditis	31	0	0
Wnt signaling pathway	6	0	0
Yersinia infection	2	0	0
