# Supplementary material for: Towards omics-based predictions of planktonic functional composition from environmental data
Source: Nat Commun. 2021 Jul 16;12:4361. doi: 10.1038/s41467-021-24547-1 (PMC8285379; doi:10.1038/s41467-021-24547-1)
Supplement: Supplementary file 5 — Supplementary Data 2 [file 41467_2021_24547_MOESM5_ESM.xlsx]

## Sheet: Feuille 1 - Table S2
Table S2
VARIABLE ID	TYPE	LEVELS	DESCRIPTION
Season	Qualitative	Winter	Season of sampling
		Spring
		Summer
		Autumn
Season moment	Qualitative	Winter_early	Season moment of sampling
		Winter_middle
		Winter_late
		Spring_early
		Spring_middle
		Spring_late
		Summer_early
		Summer_middle
		Summer_late
		Autumn_early
		Autumn_middle
		Autumn_late
Depth	Qualitative	SRF	Qualitative depth, either surface or deep chlorophyll maximum
		DCM
Marine biome	Qualitative	Coastal Biome	Biome of the sampling station
		Polar Biome
		Trades Biome
		Westerlies Biome
Ocean region	Qualitative	[IO] Indian Ocean (MRGID:1904)	Ocean region of the sampling station
		[MS] Mediterranean Sea (MRGID:1905)
		[NAO] North Atlantic Ocean (MRGID:1912)
		[NPO] North Pacific Ocean (MRGID:1908)
		[RS] Red Sea (MRGID:4264)
		[SAO] South Atlantic Ocean (MRGID:1914)
		[SO] Southern Ocean (MRGID:1907)
		[SPO] South Pacific Ocean (MRGID:1910)
Biogeographical province	Qualitative	[ANTA] Antarctic Province (MRGID:21502)	Biogeographical province of the sampling station, sensu Longhurst. The 4 letter code between brackets were used on Figure 3.
		[ARAB] Northwest Arabian Sea Upwelling Province (MRGID:21475)
		[BENG] Benguela Current Coastal Province (MRGID:21470)
		[CAMR] Central American Coastal Province (MRGID:21494)
		[CARB] Caribbean Province (MRGID:21466)
		[CHIL] Chile-Peru Current Coastal Province (MRGID:21495)
		[EAFR] Eastern Africa Coastal Province (MRGID:21473)
		[FKLD] Southwest Atlantic Shelves Province (MRGID:21469)
		[GFST] Gulf Stream Province (MRGID:21454)
		[GUIA] Guianas Coastal Province (MRGID:21463)
		[ISSG] Indian South Subtropical Gyre Province (MRGID:21472)
		[MEDI] Mediterranean Sea, Black Sea Province (MRGID:21465)
		[MONS] Indian Monsoon Gyres Province (MRGID:21471)
		[NAST-E] North Atlantic Subtropical Gyral Province (MRGID:21467)
		[NAST-W] North Atlantic Subtropical Gyral Province (MRGID:21455)
		[NPST] North Pacific Subtropical and Polar Front Provinces (MRGID:21484)
		[PEOD] Pacific Equatorial Divergence Province (MRGID:21489)
		[PNEC] North Pacific Equatorial Countercurrent Province (MRGID:21488)
		[REDS] Red Sea, Persian Gulf Province (MRGID:21474)
		[SATL] South Atlantic Gyral Province (MRGID:21459)
		[SPSG] South Pacific Subtropical Gyre Province, North and South (MRGID:21486)
Latitude	Quantitative		Latitude of sampling station
Longitude	Quantitative		Longitude of sampling station
Depth bottom max	Quantitative		Maximum depth of sampling
CO3	Quantitative		CO3 concentration at sampling station
Alkalinity total	Quantitative		Alkalinity at sampling station
Calcite saturation state	Quantitative		Calcite saturation state at sampling station
NO2	Quantitative		NO2 concentration at sampling station
Si	Quantitative		Silicium concentration at sampling station
NO3	Quantitative		NO3 concentration at sampling station
Temperature	Quantitative		Temperature in celsius degrees at sampling station
Salinity	Quantitative		Salinity at sampling station
Oxygen	Quantitative		Oxygen concentration at sampling station
ChlorophyllA	Quantitative		Chlorophyll A concentration at sampling station
Opt backscat coef 470nm	Quantitative		Optical backscattering coefficient, 470nm, includes backscattering by particulate and dissolve matter and water molecules.
Fluorescence	Quantitative		Fluorescence of colored dissolved organic matter
Moon phase prop	Quantitative		Moon phase proportion during sampling
Sunshine duration	Quantitative		Sunshine duration per day during sampling period
Iron 5m	Quantitative		Iron concentration at 5m depth at sampling station
Ammonium 5m	Quantitative		Ammonium concentration at 5m depth at sampling station
NO2 5m	Quantitative		NO2 concentration at 5m depth at sampling station
NO3 5m	Quantitative		NO3 concentration at 5m depth at sampling station
Gradient surface temp SST	Quantitative		Horizontal gradient of sea surface temperature at sampling station, during an 8 days period around sampling time
Okubo weiss	Quantitative		Okubo-Weiss parameter at the sampling station
Lyapunov	Quantitative		Maximum Lyapunov exponent at sampling date and station
Residence time	Quantitative		Residence time of the water mass at sampling date and station
Depth euphotic zone	Quantitative		Depth of the euphoric zone at sampling station
Depth mixed layer	Quantitative		Depth of the mixed layer at sampling station
Depth chloro max	Quantitative		Depth of the chlorophyll maximum at sampling station
Depth max Brunt Väisälä	Quantitative		Depth of maximum Brunt Väisälä frequency at sampling station
Depth Max O2	Quantitative		Depth of the oxygen maximum at sampling station
Depth Min O2	Quantitative		Depth of the oxygen minimum at sampling station
Depth nitracline	Quantitative		Depth of the nitracline at sampling station
Carbon flux	Quantitative		Carbon flux at the sampling station
DepthBathy	Quantitative		Bathymetric depth at the sampling station
Coast_Distance	Quantitative		Shortest distance to the coast from sampling station
Upper size fraction	Qualitative	2021-06-01	Size in µmeters of the upper limit of the filter used to define the size fraction during sampling. The lower limit is fixed to 0.2 µm for all samples.
		3
t_se	Quantitative		Mean temperature seasonal anomaly over the 2005-2012 period at sampling station (1° resolution). File ID : woa13_A5B2_t00_01v2.nc
s_se	Quantitative		Mean salinity seasonal anomaly over the 2005-2012 period at sampling station (1° resolution). File ID : woa13_A5B2_s00_01v2.nc
I_an	Quantitative		Mean density over the 2005-2012 period at sampling station (1° resolution). File ID : woa13_A5B2_I00_01.nc
C_se	Quantitative		Mean conductivity seasonal anomaly over the 2005-2012 period at sampling station (1° resolution). File ID : woa13_A5B2_C00_01.nc
o_se	Quantitative		Mean dissolved oxygen seasonal anomaly over all available years at sampling station (1° resolution). File ID : woa13_all_o00_01.nc
O_an	Quantitative		Mean % of oxygen saturation over all available years at sampling station (1° resolution). File ID : woa13_all_O00_01.nc
O_se	Quantitative		Mean % of oxygen saturation seasonal anomaly over all available years at sampling station (1° resolution). File ID : woa13_all_O00_01.nc
i_se	Quantitative		Mean silicate concentration seasonal anomaly over all available years at sampling station (1° resolution). File ID : woa13_all_i00_01.nc
n_se	Quantitative		Mean nitrate concentration seasonal anomaly over all available years at sampling station (1° resolution). File ID : woa13_all_n00_01.nc
p_se	Quantitative		Mean phosphate concentration seasonal anomaly over all available years at sampling station (1° resolution). File ID : woa13_all_p00_01.nc
